# Supplementary material for: LncRNA81246 regulates resistance against tea leaf spot by interrupting the miR164d‐mediated degradation of NAC1
Source: Plant J. 2024 Nov 26;121(1):e17173. doi: 10.1111/tpj.17173 (PMC11711933; doi:10.1111/tpj.17173)
Supplement: Supplementary file 7 — Table S1. Analysis the results of whole transcriptome sequencing and degradome sequencing among lncRNA81246, miR164d, and CsNAC1. And the predicted results of the ceRNA regulate module mediated by lncRNA81246, miR164d, and CsNAC1. Table S2. All primers or oligonucleotides used in this study. Table S3. Sequences of all genes in this study. Table S4. The predict results of interactome map of CsNAC1. [file TPJ-121-0-s002.xlsx]

## Sheet: Table S1
Table S1a. The mRNA of tea leaf between infected treatment and uninfected treatment.
mRNA	class_code	chr	strand	start	end	t_name	num_exons	length	gene_id	gene_name	GO	KEGG	KO_ENTRY	EC	Description	trans_type	FPKM.Lt1	FPKM.Lt2	FPKM.Lt3	FPKM.Mock1	FPKM.Mock2	FPKM.Mock3	fc	log2(fc)	pval	qval	regulation	significant
TEA006465.1:TEA006465.1	"="	chrScaffold3198	-	570287	575451	TEA006465.1	3	1561	MSTRG.47031	TEA006465.1	GO:0003677(DNA binding);GO:0005634(nucleus);GO:0006355(regulation of transcription, DNA-templated)	03018(RNA degradation)	NA	NA	NAC domain-containing protein 89-like	NA	1.26259	0.819859	0.406889	4.30479	13.0886	6.23041	0.105374	-3.24641	0.0196632	0.106739	down	yes
Table S1b. The miRNA of tea leaf between infected treatment and uninfected treatment.
miRNA	miR_seq	up/down	fold_change(Treat2(mean)/CK(mean))	log2(fold_change)	pvalue(t_test)	CK(mean)	Treat2(mean)
mtr-miR164d	TGGAGAAGCAGGGCACGTGC	up	4.32	2.11	0.0328	40	173
Table S1c. The lncRNA of tea leaf between infected treatment and uninfected treatment.
lncRNA	class_code	chr	strand	start	end	t_name	num_exons	length	gene_id	gene_name	FPKM.Lt1	FPKM.Lt2	FPKM.Lt3	FPKM.Mock1	FPKM.Mock2	FPKM.Mock3	fc	log2(fc)	pval	qval	regulation	significant
.:MSTRG.81246.1	u	chrScaffold746	+	303758	309320	MSTRG.81246.1	2	1021	MSTRG.81246	.	0.0001	0.0001	0.0001	1.20021	0.0001	1.39383	0.000115645	-13.078	0.000229602	0.00285584	down	yes
Table S1d. The target predict information of mRNA and miRNA from tea leaf infected treatment and uninfected treatment.
mRNA	miRNA	score	range	strand
TEA006465.1:TEA006465.1	mtr-miR164d	1	749-768	1
Table S1e. The target predict information of miRNA and lncRNA of tea leaf infected treatment and uninfected treatment.
lncRNA	miRNA	SW_score	range	Evalue	bit_score	strand
.:MSTRG.81246.1	mtr-miR164d	111	332-355	0.23	16.3	1
Table S1f. The network lncRNA-miRNA-circRNA-mRNA of tea leaf between infected treatment and uninfected treatment.
lncRNA	class_code	chr	strand	start	end	t_name	num_exons	length	gene_id	gene_name	FPKM.Lt1	FPKM.Lt2	FPKM.Lt3	FPKM.Mock1	FPKM.Mock2	FPKM.Mock3	fc	log2(fc)	pval	qval	regulation	significant	miRNA	miR_seq	up/down	fold_change(Treat2(mean)/CK(mean))	log2(fold_change)	pvalue(t_test)	CK(mean)	Treat2(mean)	mRNA	class_code	chr	strand	start	end	t_name	num_exons	length	gene_id	gene_name	GO	KEGG	KO_ENTRY	EC	Description	trans_type	FPKM.Lt1	FPKM.Lt2
.:MSTRG.81246.1	u	chrScaffold746	+	303758	309320	MSTRG.81246.1	2	1021	MSTRG.81246	.	0.0001	0.0001	0.0001	1.20021	0.0001	1.39383	0.000115645	-13.078	0.000229602	0.00285584	down	yes	mtr-miR164d	TGGAGAAGCAGGGCACGTGC	up	4.32	2.11	0.0328	40	173	TEA006465.1:TEA006465.1	"="	chrScaffold3198	-	570287	575451	TEA006465.1	3	1561	MSTRG.47031	TEA006465.1	GO:0003677(DNA binding);GO:0005634(nucleus);GO:0006355(regulation of transcription, DNA-templated)	03018(RNA degradation)	NA	NA	NAC domain-containing protein 89-like	NA	1.26259	0.819859
Table S1g. The degradome sequencing results of tea leaf between infected treatment and uninfected treatment.
SmallRNA	SmallRNA_seq	Transcript	Transcript Annotation	GO_Term	KEGG_pathways	KOG_Description	Symbol	AlignmentScore	AlignmentRange	DegradomeDetection	Treat2_TPB	CK_TPB	pvalue(chis_quare2x2)	pvalue(fisher_exact_test)	up/down	log2(fold_change)	DegradomeCleavageSite	Treat2_DegradomeReadNumber_Raw	Treat2_DegradomeReadNumber_Normalized	CK_DegradomeReadNumber_Raw	CK_DegradomeReadNumber_Normalized	Treat2_DegradomeCategory	CK_DegradomeCategory	Treat2_Degradome_Pvalue	CK_Degradome_Pvalue
mtr-miR164d	TGGAGAAGCAGGGCACGTGC	TEA006465.1	NAC domain-containing protein 89-like	GO:0003677(DNA binding);GO:0005634(nucleus);GO:0006355(regulation of transcription, DNA-templated)	ko03018(RNA degradation)	[S]Function unknown	TEA006465.1	1	749-768	Y	74.5845	3481.55	0	3.66839e-228	down	-5.54471	759	2	2	121	121	1	0	0.0109935	0.0120448
[truncated: 10 more columns]

## Sheet: Table S2
Table S2a. The Sequence information of used for AsODN.
Sequence Name	Sequences
AsNAC1	TGACCCAATCGGTTTTTCTT
sNAC1	AAGAAAAACCGATTGGGTCA
AsOlncR81246	GGGTAATATTTGATGCCTCT
sOlncR81246	AGAGGCATCAAATATTACCC
AsOmiR164	GCACGTGCCCTGCTTCTCCA
sOmiR164	TGGAGAAGCAGGGCACGTGC
Table S2b. The primers used for overexpression.
Primer Name	Sequences
NAC Pro F	acgggggactctagaATGAGCAATCTGAGCACAGTTGA
NAC Pro R	cgatcggggaaattcTCAATAATGGTTCCACATGCTAGG
premiRNA164 F	acgggggactctagaATATGACTCTCCCTCTCTCTCTCTCTCT
premiRNA164 R	cgatcggggaaattcGGCACATGAAGCACTAACTCATCA
lncRNA81246 F	acgggggactctagaAAATAAAAAAATTGGAGTCTACAATGATAA
lncRNA81246 R	cgatcggggaaattcCTTTCTGAATACTTGTCAATTGCGC
Table S2c. The primers used for GUS histochemical staining.
Primer Name	Sequences
NAC GUS F	TTGGAGAGAACACGGGGGACATGAGCAATCTGAGCACAGTTGA
NAC GUS R	ATAAGGGACTGACCACCCGGATAATGGTTCCACATGCTAGGCA
premiRNA164 F	acgggggactctagaATATGACTCTCCCTCTCTCTCTCTCTCT
premiRNA164 R	cgatcggggaaattcGGCACATGAAGCACTAACTCATCA
lncRNA81246 F	acgggggactctagaAAATAAAAAAATTGGAGTCTACAATGATAA
lncRNA81246 R	cgatcggggaaattcCTTTCTGAATACTTGTCAATTGCGC
lncRNA81246 GUS F	gagaacacgggggacAAATAAAAAAATTGGAGTCTACAATGATAA
lncRNA81246 GUS R	agaacacgggggactctagaggatccAAATAAAAAAATTGGAGTCTACAATGATAA
Table S2d. The primers used for qPCR.
Primer Name	Sequences
NAC1-qPCR-F	GGCACGGGAAGCATCTATGA
NAC1-qPCR-R	GTGCCAAGGTCAGGCATAGT
CsBetaActin-F	GCCATCTTTGATTGGAATGG
CsBetaActin-R	GGTGCCACAACCTTGATCTT
CsGAPDH-F	GACTGGAGAGGTGGAAGAGC
CsGAPDH-R	AGCCATTCCAGTCAATTTCC
pod51-qPCR-f	CTCTGTGTCTCAGCTTGGCA
pod51-qPCR-r	GTAGCAGGGACCGTGACAAA
pod73-qPCR-f	ACTCACCCGCTTTCCAGAAG
pod73-qPCR-r	TCCACCGAGCCAATCCTCTA
CSA-qPCR-f	CAGTGAAGAAGTGGATGCGGA
CSA-qPCR-r	TGACGAGCTGATGATGGGTC
EBL-qPCR-f	CCCAAGTGGGCCATTGTCAT
EBL-qPCR-r	CAGGCTTCCAATCTTGGGGT
Nb-UBC-f	TTTCGGTCCTGATGATACTCCC
Nb-UBC-r	CACAGAGCAAAGACTGGATTGA
U6SnRNA-F	GACATCCGATAAAATTGGAACG
U6SnRNA-R	TTGGACCATTTCTCGATTTGTG
lncRqPCR-F1	TGGCGATCAGAGGATCATGG
lncRqPCR-R1	CTTGTCAATTGCGCAGGCTT
MIR164-RT	GTCGTATCCAGTGCAGGGTCCGAGGTATTCGCACTGGATACGACGCACGT
MIR164-qPCR-F	GCGTGGAGAAGCAGGGC
MIR164-qPCR-R	AGTGCAGGGTCCGAGGTATT
Table S2e. The primers used for 5'RLM-RACE.
Primer Name	Sequences
5' adaptor	GCTGATGGCGATGAATGAACACTGCGTTTGCTGGCTTTGATGAAA
5′ Outer Primer	GCTGATGGCGATGAATGAACACTG
5′ Inner Primer	CGCGGATCCGAACACTGCGTTTGCTGGCTTTGATG
RACE-GSP-outer	AATAATGGTTCCACATGCTAGG
RACE-GSP-inner	GGTCCATCTTGGTGAGTTGATCT
Table S2f. The primers used for subcellular localization.
Primer Name	Sequences
NAC1-GFP-F	gagaacacgggggactctagaATGAGCAATCTGAGCACAGTTGA
NAC1-GFP-R	gcccttgctcaccatggatccATAATGGTTCCACATGCTAGGCA
Table S2g. The primers used for dual-luciferase assay.
Primer Name	Sequences
pGreen62-SK-NAC-F	cgctctagaactagtggatccATGAGCAATCTGAGCACAGTTGA
pGreen62-SK-NAC-R	gtcgacggtatcgataagcttTCAATAATGGTTCCACATGCTAGG
pGreen62-SK-MIR-F	cgctctagaactagtggatccATATGACTCTCCCTCTCTCTCTCTCTCT
pGreen62-SK-MIR-R	gtcgacggtatcgataagcttGGCACATGAAGCACTAACTCATCA
pGreen0800-pod51-1-F	gtcgacggtatcgataagcttGCACCTAGAAAATAGGGCAAATTAC
pGreen0800-pod51-1-R	cgctctagaactagtggatccGAGGATGTACTTGTAATACACTAAAAAAGTAAT
pGreen0800-pod51-3-F	gtcgacggtatcgataagcttGGGACCATCGCGTACTCTGG
pGreen0800-pod51-3-R	cgctctagaactagtggatccGTAGTGATTTCGAAAGAGGCACTAAT
pGreen0800-ExlB1-1-F	gtcgacggtatcgataagcttGATGCCTAACCTGAAGTTGGTGC
pGreen0800-ExlB1-1-R	cgctctagaactagtggatccGAAATTCTGTGGTAATTATTGATGTCTACG
pGreen0800-ExlB1-2-F	gtcgacggtatcgataagcttGAATTGATGAAACCTTGAATTTGTTAG
pGreen0800-ExlB1-2-R	cgctctagaactagtggatccGAAAAGTGCTTTCCCTTCAATATTT
pGreen0800-lncR81246-f	gtcgacggtatcgataagcttAAATAAAAAAATTGGAGTCTACAATGATAA
pGreen0800-lncR81246-r	cgctctagaactagtggatccCTTTCTGAATACTTGTCAATTGCGC
Table S2h. The primers used for transcriptional self-activation assay and yeast one-hybrid assays.
Primer Name	Sequences
pGBKT7-NAC1-F	atggccatggaggccgaattcATGAGCAATCTGAGCACAGTTGA
pGBKT7-NAC1-R	ttatgcggccgctgcaggtcgacggatccTCAATAATGGTTCCACATGCTAGG
pGADT7-NAC-F	gccatggaggccagtgaattcATGAGCAATCTGAGCACAGTTGA
pGADT7-NAC-R	cagctcgagctcgatggatccTCAATAATGGTTCCACATGCTAGG
pAbAi-ExlB1-1F	gaaaagcttgaattcgagctcGATGCCTAACCTGAAGTTGGTGC
pAbAi-ExlB1-1R	atacagagcacatgcctcgagGAAATTCTGTGGTAATTATTGATGTCTACG
pAbAi-ExlB1-2F	gaaaagcttgaattcgagctcGAATTGATGAAACCTTGAATTTGTTAG
pAbAi-ExlB1-2R	atacagagcacatgcctcgagGAAAAGTGCTTTCCCTTCAATATTT
pAbAi-pod51-1-f	gaaaagcttgaattcgagctcGCACCTAGAAAATAGGGCAAATTAC
pAbAi-pod51-1-r	atacagagcacatgcctcgagGAGGATGTACTTGTAATACACTAAAAAAGTAAT
pAbAi-pod51-2-f	gaaaagcttgaattcgagctcGCACCTAGAAAATAGGGCAAATTAC
pAbAi-pod51-2-r	atacagagcacatgcctcgagGAGGATGTACTTGTAATACACTAAAAAAGTAAT
pAbAi-pod51-3-f	gaaaagcttgaattcgagctcGGGACCATCGCGTACTCTGG
pAbAi-pod51-3-r	atacagagcacatgcctcgagGTAGTGATTTCGAAAGAGGCACTAAT
pAbAi-pod51-4-r	atacagagcacatgcctcgagGGTTGAGAGGCCGCCTTG

## Sheet: Table S3
Table S3a. The Sequence of genes in this study.
Gene name	Sequences
lncRNA81246	AAATAAAAAAATTGGAGTCTACAATGATAAACTGTTACGGTTTTCAAGTACCTTAGTTTTATGATGTTACATTATATGAATTCATTTGCTGCTTGTTCTTCTTATTTTAATTTGAGGTCTTGAAAGAATAGTTGAGCTTTAGGGCTCTATGTAAAAAAAGTTAGTCTGACAACCTTTTTTTGAATGTTGGTTTGAGTTTTGAAACTAATTACGGATGTAAAGTAGTAGAGACGTAGATGTTCAGATTGAAGCTTTGTGGGAGATTATGTCGTGAACATAACTGGTACATTTTAAGATGCAAGAGGATTATTCTGAAACTTGCATACAGAAATTGTTGTATATGTCTTCACTCTAGAGGCATCAAATATTACCCTAAAGCCTTTAATTTCATTACTTGAG…
MIR164d	atatgactctccctctctctctctctctcataatgttggtttttgaatgagagggcaactggaggttgtggcacaagaaggtgagtgttgagcaagaTGGAGAAGCAGGGCACGTGCattactaactcatgcacaaaggcatattttgaagcgcagttacggctctttgatatttttctgtgtacatagcatttctgatccttctattacctcttgatgagttagtgcttcatgtgcc
CsNAC1	ATGAGCAATCTGAGCACAGTTGAGTCCAAGCTACCTCCAGGGTTCAGGTTTCATCCAAGGGATGAAGAACTCATATGTGATTACTTGATGAAGAAGGTGACTTGCTGTGAGTGCCCTCTTATGATTGAAGTCGACCTCAACAAGTGCGAACCGTGGGACATTCCTGAAACCGCATGTGTGGGAGGCAAGGAATGGTACTTTTACAGCCTGCGTGACCGAAAATATGCGACTGGGCTGCGAACAAACAGGGCCACGGTATCTGGGTACTGGAAGGCCACGGGGAAGGACCGGCCTATCATACGCCGGGGTACCCTTGTTGGGATGAGGAAAACCCTAGTGTTCTACCAAGGGAGAGCACCCAAGGGAAGAAAAACCGATTGGGTCATGCACGAATTCCGG…
CsEXLB1	ATGGCCACTCCTCATTTGTATATTTTGATTTCGTTAGTAACTTTTCTTCTTATGCAAACTCTGGGAGATGCGGCAACATGCAGTGACTGTTTCACTCATTCTCGTGCCGCTTATTATCCGAATTCTGATGAACAAGGAACAGAAACTGGGGCATGTGGATTTGGTACCTTTGGAGCAACACTTAATGGTGGGGATGTATCAGCTGCATCTGATCTCTATCGTGCCGGTCTAGGCTGTGGTGCTTGCTACCAGGTGAGGTGCACCAACAGTAACTATTGCTCAGACAAAGGAGTGAATGTAGTCATAACAGACAATGGTTCTAGTGATCGAACCGACTTCATACTAAGCAGGAAAGCCTTTGGTGAGATGGCTCAGACCACAGATGCAGCCTCATCTCTT…
Table S3b. The Promoter sequence of CsEXLB1 in this study.
Gene name	Sequences
CsEXLB1	GTCCAAGGTCAATTAGACTATAGTATGATATCTCAAAGAGAGTTGAAAAATTCAACCGTTTTACATTCTCAAGATTCGAACCTGGGTCATTCTTATGGAGAGAACTGCGTTCTCCACTAGGTCACCGCCCCGGTAGTTGCTTGATGCCAGTCTATTTTAGTGTTCGCTCTACTTTACTCTCCTGCTCATGATTATAATTATAATTTCCAGTCAGTTTAAAAAAATCTTATATATGGTATCAAAGAATTTTAAAACCAAAATTACAATGTTGAAACAAACAGTATGATTATGATGTATGATGTATAAAATTAGCAGAGATTATTTACACTCAAGCCAAAACTAACTAACGTGTTTAGCTTGTATCGGAATAGTGAAATGACGGGCTTACAATGTCGGTTG…

## Sheet: Table S4
Table S4. The predict results of interactome map of CsNAC1.
gene1	gene2
TEA006465	TEA027576
TEA006465	TEA025687
TEA006465	TEA030246
TEA006465	TEA028180
TEA006465	TEA002379
TEA006465	TEA012391
TEA006466	TEA014210

## Sheet: Table S7
Primer Name	Sequence
ExlB1-F1	GTCCAAGGTCAATTAGACTATAGTATGATATC
ExlB1-F2	GAGAGTTGAAAAATTCAACCGTTTTACATTC
ExlB1-F3	CAAAGATATGGGACTTTCCTTTACACC
ExlB1-F4	CACATGATAATACTAATTACACTTACCCCTTG
ExlB1-R1	CCAAACTCAAGGTGGTCAGCTGG
ExlB1-R2	CCATGTTTCACTTTATGCACAACCATC
ExlB1-R3	CTCTTTTGATTTCTCTCTTTTGTATTCTAC
POD51-1-F	GCACCTAGAAAATAGGGCAAATTAC
POD51-1-R1	GAGGATGTACTTGTAATACACTAAAAAAG
POD51-1-R2	GAGGATGTACTTGTAATACAC
POD51-2-F	GGGACCATCGCGTACTCTGGCTGCTG
POD51-2-R1	GTAGTGATTTCGAAAGAGGCACTAATG
POD51-2-R2	GGTTGAGAGGCCGCCTTGGC
